# Supplementary material for: An integrated UAV growth monitoring model of Cinnamomum camphora based on whale optimization algorithm
Source: PLoS One. 2024 Jun 21;19(6):e0299362. doi: 10.1371/journal.pone.0299362 (PMC11192338; doi:10.1371/journal.pone.0299362)
Supplement: S1 Data — (XLSX) [file pone.0299362.s001.xlsx]

## Sheet: Sheet1
Band1	Band2	Band3	Band4	Band5	Band6		SPAD	PH	LAI	AGB
0.0175632	0.0633632	0.03016	0.111947	0.24002	0.2302		37.4667	1.178	2.91771	7348.88
0.00699253	0.0253439	0.0120448	0.0449424	0.112771	0.092727		35.9917	1.50367	2.05415	5956.87
0.0128324	0.0464151	0.022028	0.0820606	0.205726	0.168956		35.9417	1.36717	3.599	7190.41
0.0210529	0.0758378	0.0363772	0.133764	0.333575	0.273729		34.9417	1.10189	3.32024	8053.82
0.0211745	0.0764405	0.0364236	0.134713	0.336285	0.276091		40.3	1.55156	3.30967	8221.96
0.0129289	0.0467784	0.0222312	0.082456	0.205437	0.168706		40.4583	1.4035	2.40051	7317.87
0.0166877	0.060228	0.0284582	0.106812	0.26934	0.221322		40.3	1.10144	2.67994	7494.3
0.0353649	0.127726	0.0605019	0.225551	0.56419	0.462861		52.3917	1.46622	3.74467	8466.04
0.0170527	0.061649	0.0390807	0.108721	0.2715	0.222861		40.825	1.41	3.0251	6660.06
0.0188126	0.0678891	0.0325889	0.119919	0.299468	0.245997		42.6083	1.34	3.32417	7393.02
0.0151836	0.0548617	0.0261569	0.096787	0.241713	0.198482		39.75	1.42178	3.96675	7619.98
0.0148341	0.0536587	0.0254692	0.0946493	0.236403	0.19408		40.3333	1.34689	3.11136	6686.09
0.0149143	0.053986	0.0254773	0.0954579	0.239016	0.196466		40.5167	1.18633	3.34543	6733.5
0.0149482	0.0538534	0.0259032	0.094812	0.23618	0.193831		39.5167	1.39256	3.51397	6805.85
0.0246412	0.090724	0.0397486	0.127479	0.498859	0.386028		46.925	1.572	4.28908	8523.04
0.0115325	0.0417133	0.0199046	0.0733777	0.182127	0.149466		35.1	1.186	2.75817	4609.3
0.0127601	0.0178864	0.0103867	0.0390615	0.0781302	0.0899049		35.7917	0.912	1.91979	3332.71
0.0103376	0.0373758	0.017955	0.0657774	0.123215	0.133919		37.1	1.30733	2.32136	5190.94
0.0140819	0.0509545	0.0241227	0.0897701	0.223968	0.183825		38	1.10756	2.71331	6650.77
0.0121797	0.0439621	0.0210778	0.0774584	0.193192	0.158544		38.8917	1.2945	3.15322	5689.94
0.0112213	0.0405921	0.0193431	0.0714666	0.177723	0.145759		40.5667	1.35262	2.54485	6652.37
0.0077731	0.127723	0.013982	0.0487239	0.121494	0.0997276		39.35	1.20013	2.05786	4044.25
0.036924	0.133446	0.102751	0.236426	0.595538	0.488893		45.7167	1.35963	4.21512	8511.49
0.0175524	0.0634833	0.0301828	0.112319	0.281675	0.231333		41	1.21467	3.13405	8256.45
0.0275649	0.0996392	0.0472255	0.176056	0.442368	0.363227		43.475	1.23167	2.92986	7932.46
0.0357204	0.056698	0.0271478	0.0999846	0.249133	0.204545		46.35	1.18188	3.81205	7111.97
0.0214182	0.077321	0.0367134	0.136898	0.34453	0.282902		45.2583	1.30262	4.27222	8720.09
0.0207657	0.0412406	0.0104757	0.0866525	0.194656	0.126445		35.975	1.45644	3.58334	8448.88
0.0277768	0.100455	0.0477674	0.157358	0.442863	0.353415		37.4667	1.25511	3.60694	7956.87
0.0183218	0.0717055	0.0340733	0.126435	0.314719	0.258271		38.125	1.10189	3.55	6793.61
0.0194006	0.0564375	0.0258851	0.100435	0.240114	0.209951		39.5833	1.56022	3.83896	8053.82
0.0101399	0.0530259	0.0157473	0.0582204	0.254472	0.318872		40.775	1.2875	2.44724	5124.7
0.0146045	0.052776	0.0252458	0.0929977	0.261251	0.319851		41.0917	1.18433	3.00518	7393.67
0.0220158	0.0995795	0.0376925	0.14055	0.381341	0.263432		44.3	1.34344	3.77648	8394.3
0.0150842	0.0544599	0.0260772	0.0960499	0.238921	0.196178		43.05	1.27789	2.80269	7466.04
0.0107366	0.0387214	0.0285691	0.0682616	0.169511	0.139114		41.15	1.142	2.52926	6660.06
0.0254028	0.116952	0.0437771	0.161903	0.404075	0.331624		54.7833	1.32589	2.69262	7393.02
0.0155035	0.0659874	0.0268065	0.0986969	0.245345	0.201309		43.2625	1.48567	3.52399	8619.98
0.0187495	0.0676178	0.0323789	0.119255	0.397202	0.243831		41.7083	1.23333	2.27654	6886.09
0.0144093	0.0508805	0.0259162	0.0935052	0.23458	0.320015		42.6083	1.31711	2.44876	7229.78
0.0154394	0.0558584	0.0269019	0.0985105	0.244569	0.200701		41.35	1.13912	2.98869	6305.85
0.0137396	0.0496421	0.0437704	0.0875927	0.217605	0.178547		40.4917	1.10678	2.54897	6223.04
0.0174198	0.0626906	0.0303712	0.0103672	0.273549	0.224463		35.5167	0.585111	1.90993	2095.28
0.0152895	0.0255087	0.0173709	0.00939552	0.0236197	0.0261126		33.5083	0.814333	1.25518	2250.94
0.0152477	0.054971	0.0264242	0.096867	0.240225	0.197162		36.2667	0.825444	2.53518	5015.56
0.0172153	0.0619909	0.0298057	0.109176	0.271533	0.222782		37.575	1.01744	2.68052	5560.46
0.0157712	0.0568839	0.0272277	0.100327	0.24999	0.205199		39.4833	1.13822	2.68326	5555.5
0.0123994	0.0447275	0.0213516	0.0787745	0.196184	0.161073		39.0833	1.16433	2.5512	4878.78
0.0187641	0.0678228	0.0321667	0.11975	0.29873	0.245195		39.6083	0.874222	3.00349	5653.27
0.0232482	0.0840535	0.0400973	0.148375	0.370141	0.303772		42.4583	1.05878	3.47631	7713.46
0.0123319	0.0445101	0.0213185	0.0784568	0.195	0.159991		39.9667	0.782111	2.40895	4149.28
0.0228592	0.0826697	0.0393916	0.145796	0.363639	0.298484		45.2583	1.10056	3.34704	7423.62
0.0120079	0.0432871	0.0206995	0.0764125	0.190425	0.156363		39.6917	1.19711	2.39205	5309.53
0.010961	0.0395832	0.0189248	0.0698645	0.173618	0.142589		37.625	1.15889	2.20925	5959.41
0.0164274	0.0592559	0.028517	0.104291	0.258054	0.211732		37.925	0.763	2.5029	6086.96
0.0115687	0.0417547	0.0200623	0.0733884	0.181844	0.149286		35.8	1.11511	2.37558	4378.95
0.0119082	0.0429476	0.0105555	0.0756865	0.187867	0.154271		37.8167	0.825222	2.1322	5575.7
0.00829118	0.0298382	0.0143265	0.052688	0.13125	0.107761		36.7917	1.04533	1.94368	4734.5
0.0167401	0.0304441	0.02895	0.106566	0.265169	0.217591		40.875	0.994444	2.63739	5554.79
0.0115116	0.0415435	0.0198867	0.0732348	0.182271	0.14967		36.1417	1.131	2.49321	5407.29
0.015198	0.0548395	0.0364296	0.0968464	0.240889	0.197677		39.725	1.13544	3.30154	5699.73
0.00997879	0.0360551	0.0172962	0.0636154	0.158395	0.130037		38.0083	1.05478	3.05242	4736.16
0.0122686	0.0443048	0.0209032	0.0781104	0.195483	0.160486		38.4333	1.26667	3.2539	5362.12
0.00902488	0.032566	0.0155898	0.0574409	0.142937	0.117264		38.05	1.06056	2.63749	4671.31
0.0107601	0.0387547	0.0187249	0.0683813	0.170132	0.139648		40.2583	1.03167	2.218	5417.4
0.0103903	0.0375619	0.0178454	0.0662627	0.165158	0.135638		38.0583	1.21644	2.85467	5514.39
