# Supplementary material for: An integrated UAV growth monitoring model of Cinnamomum camphora based on whale optimization algorithm
Source: PLoS One. 2024 Jun 21;19(6):e0299362. doi: 10.1371/journal.pone.0299362 (PMC11192338; doi:10.1371/journal.pone.0299362)
Supplement: S3 Data — (XLSX) [file pone.0299362.s003.xlsx]

## Sheet: Sheet1
TCART	CIrededge２	DVI	OSAVI	MTVI	mean
0.209295	0.302903	0.20004	0.475878	0.0742357	0.531973
0.0840675	0.104513	0.0806822	0.304724	0.0326762	0.473457
0.15354	0.212718	0.146928	0.418618	0.0567656	0.612138
0.24956	0.410743	0.237352	0.50489	0.0855742	0.542792
0.251764	0.415978	0.239668	0.507217	0.0863284	0.725151
0.154209	0.212325	0.146475	0.417381	0.0566831	0.580469
0.200092	0.302907	0.192864	0.470652	0.0719129	0.531768
0.422209	1.06207	0.402359	0.588793	0.127741	0.890677
0.18273	0.305918	0.18378	0.435559	0.0658176	0.613068
0.223699	0.351158	0.213408	0.486582	0.0783256	0.668594
0.180864	0.26175	0.172325	0.448017	0.065342	0.717239
0.177074	0.254166	0.168611	0.44424	0.064155	0.599392
0.178864	0.258174	0.170989	0.447681	0.0649306	0.581947
0.176743	0.253765	0.167928	0.442224	0.0638617	0.63906
0.239615	0.770297	0.346279	0.591146	0.113686	0.900248
0.137073	0.182749	0.129561	0.39336	0.0507979	0.38966
0.0700977	0.0975245	0.0795182	0.305497	0.0301693	0.211113
0.122658	0.152739	0.115964	0.371831	0.0458839	0.429856
0.168053	0.236878	0.159702	0.434035	0.0612209	0.477207
0.144523	0.196507	0.137466	0.404762	0.0534926	0.535036
0.133556	0.177263	0.126416	0.388851	0.0496717	0.555632
0.159284	0.11352	0.0857456	0.313272	0.071499	0.364149
0.353634	1.20875	0.386142	0.51373	0.11079	0.825715
0.210062	0.322045	0.20115	0.477207	0.0745618	0.634858
0.329515	0.651374	0.316002	0.553949	0.107199	0.639197
0.186626	0.272411	0.177397	0.452898	0.0669974	0.702098
0.256123	0.431602	0.246189	0.513304	0.0881077	0.818466
0.153403	0.157008	0.115969	0.390573	0.0502384	0.681348
0.291281	0.634341	0.305647	0.544649	0.105003	0.631247
0.236469	0.376884	0.224198	0.495635	0.0817953	0.551576
0.189508	0.276293	0.184066	0.465006	0.0692311	0.756196
0.123578	0.427714	0.303125	0.612845	0.101796	0.475889
0.173623	0.432963	0.294605	0.583265	0.0960779	0.585073
0.278018	0.425811	0.225739	0.489541	0.0900701	0.764401
0.17928	0.257763	0.170101	0.444993	0.0646132	0.617832
0.104961	0.167508	0.110544	0.337352	0.0405718	0.508132
0.32113	0.556486	0.287847	0.537628	0.107857	0.756044
0.191585	0.266756	0.174502	0.449615	0.0695575	0.775952
0.222592	0.404499	0.211453	0.484749	0.0778087	0.525537
0.172009	0.41809	0.294098	0.581302	0.0950941	0.584499
0.183589	0.265678	0.173799	0.448395	0.065807	0.534246
0.116278	0.228205	0.134776	0.352525	0.0459307	0.476606
-0.0564397	0.308986	0.194092	0.467878	0.0723389	0.0775565
-0.022183	0.0267443	0.00874169	0.0429602	0.00627646	0.0639496
0.180612	0.259501	0.170738	0.44511	0.0648335	0.308981
0.203544	0.305823	0.192976	0.467722	0.072021	0.405537
0.187283	0.273595	0.177971	0.453515	0.067189	0.458598
0.147146	0.200385	0.139721	0.408035	0.054323	0.424093
0.224086	0.349645	0.213029	0.487076	0.0783694	0.423261
0.277229	0.482285	0.263674	0.5233	0.0931961	0.620214
0.146429	0.198746	0.138672	0.406295	0.0539497	0.298389
0.272485	0.469048	0.259092	0.520396	0.0919323	0.642111
0.142682	0.193142	0.135664	0.402488	0.0528667	0.442687
0.130461	0.172546	0.123664	0.384632	0.0486428	0.418179
0.194382	0.285374	0.183215	0.457753	0.0689431	0.350419
0.136835	0.182467	0.129224	0.392362	0.0506502	0.339708
0.148443	0.189958	0.143716	0.442439	0.0591112	0.31507
0.0982777	0.124042	0.0934349	0.331226	0.0375319	0.311511
0.176806	0.29611	0.188641	0.464015	0.0603481	0.434719
0.136703	0.183032	0.129784	0.393812	0.0508104	0.396247
0.158916	0.260406	0.161247	0.409147	0.0582321	0.517125
0.118684	0.154511	0.112741	0.366837	0.044674	0.419625
0.146357	0.199481	0.139583	0.408867	0.0543073	0.518525
0.107223	0.136821	0.101674	0.347184	0.0406354	0.384941
0.127331	0.168277	0.120923	0.379815	0.0475919	0.397159
0.123938	0.162472	0.117793	0.375754	0.0465527	0.474243
