# Supplementary material for: An integrated UAV growth monitoring model of Cinnamomum camphora based on whale optimization algorithm
Source: PLoS One. 2024 Jun 21;19(6):e0299362. doi: 10.1371/journal.pone.0299362 (PMC11192338; doi:10.1371/journal.pone.0299362)
Supplement: S1 File — (ZIP) [file pone.0299362.s004.zip]

Archive with 54 entries (46 files):
- 程序/
- 程序/4-18-2.xlsx
- 程序/4-18-3.xlsx
- 程序/BP/
- 程序/BP/4-18-2.xlsx
- 程序/BP/4-18-3.xlsx
- 程序/BP/BPtrain.m
- 程序/BP/data_CV.xlsx
- 程序/BP/main_BP.m
- 程序/BP-WOA/
- 程序/BP-WOA/4-18-2.xlsx
- 程序/BP-WOA/BPnet.mat
- 程序/BP-WOA/BPtr.mat
- 程序/BP-WOA/BPtrain.m
- 程序/BP-WOA/Objfun.m
- 程序/BP-WOA/WOA.m
- 程序/BP-WOA/WOABPnet.mat
- 程序/BP-WOA/WOABPtr.mat
- 程序/BP-WOA/WOAbestS.mat
- 程序/BP-WOA/WOAcurve.mat
- 程序/BP-WOA/data_CV.xlsx
- 程序/BP-WOA/main_BP.m
- 程序/BP-WOA/main_WOABP.m
- 程序/BP-WOA/tem.mat
- 程序/MLR/
- 程序/MLR/4-18-2.xlsx
- 程序/MLR/4-18-3.xlsx
- 程序/MLR/MLR.m
- 程序/MLR/temp.mat
- 程序/PLS/
- 程序/PLS/4-18-2.xlsx
- 程序/PLS/4-18-3.xlsx
- 程序/PLS/ScatterDiagram.png
- 程序/PLS/pls.m
- 程序/PLS/temp.mat
- 程序/RBF/
- 程序/RBF/4-18-2.xlsx
- 程序/RBF/4-18-3.xlsx
- 程序/RBF/main_RBF.m
- 程序/RBF/tem.mat
- 程序/RF4-27/
- 程序/RF4-27/4-18-2.xlsx
- 程序/RF4-27/4-18-3.xlsx
- 程序/RF4-27/RF.m
- 程序/RF4-27/temp.mat
- 程序/SVM/
- 程序/SVM/4-18-2.xlsx
- 程序/SVM/4-18-3.xlsx
- 程序/SVM/libsvm 参数说明.txt
- 程序/SVM/main_SVM.m
- 程序/SVM/svmpredict.mexw64
- 程序/SVM/svmtrain.mexw64
- 程序/SVM/tem.mat
- 程序/minimal data set description.txt
