# Supplementary material for: An integrated UAV growth monitoring model of Cinnamomum camphora based on whale optimization algorithm
Source: PLoS One. 2024 Jun 21;19(6):e0299362. doi: 10.1371/journal.pone.0299362 (PMC11192338; doi:10.1371/journal.pone.0299362)
Supplement: S1 File — (ZIP) [file pone.0299362.s004.zip › 程序/BP/BPtrain.m]

function [net,tr] = BPtrain(net,train_data_x,train_data_y,number)

% 设置训练过程
% 输入输出均进行最大最小归一化
net.input.processFcns = {'removeconstantrows','mapminmax'};
net.output.processFcns = {'removeconstantrows','mapminmax'};

% 选择均方误差作为衡量模型好坏的评价标准
net.performFcn = 'mse';  % 均方误差

% 绘制可视化图片
net.plotFcns = {'plotperform','plottrainstate','ploterrhist', ...
    'plotregression', 'plotfit'};


%% 选择最佳随机数种子
temp = zeros(number,1);
for i = 1:number
    rng(i)
    [net,tr] = train(net,train_data_x,train_data_y);

    % 对所获得的神经网络进行预测
    pre_y = net(train_data_x);

    % 计算训练集、验证集和测试集的拟合表现，即mse
    trainTargets = train_data_y .* tr.trainMask{1};
    testTargets = train_data_y .* tr.testMask{1};

    % 获得训练集，验证集和测试集的编号，以及其预测值
    train_group = tr.trainInd;
    test_group = tr.testInd;

    trainTargets = trainTargets(:,train_group);
    testTargets = testTargets(:,test_group);

    trainpredicts1 = pre_y(:,train_group);
    testpredicts1 = pre_y(:,test_group);

    r1 = R2(trainTargets,trainpredicts1);
    r3 = R2(testTargets,testpredicts1);
    r = r1+r3;
    temp(i,1) = r;
end 

k = find(max(temp(:)) == temp);

%% 用最佳方案训练
rng(k)
net.trainParam.showwindow = true; 
[net,tr] = train(net,train_data_x,train_data_y);
end
