# Supplementary material for: An integrated UAV growth monitoring model of Cinnamomum camphora based on whale optimization algorithm
Source: PLoS One. 2024 Jun 21;19(6):e0299362. doi: 10.1371/journal.pone.0299362 (PMC11192338; doi:10.1371/journal.pone.0299362)
Supplement: S1 File — (ZIP) [file pone.0299362.s004.zip › 程序/BP/data_CV.xlsx]

## Sheet: Sheet1
SAVI	EVI	TCART	CIrededge１	DVI	OSAVI	RDVI	TVI	MNVI	MSAVI	MTVI	CV
0.394629	0.383929	0.209295	0.247484	0.20004	0.475878	0.392039	13.3305	5.00815	0.000509657	0.0742357	0.5827
0.200114	0.179832	0.0840675	0.114146	0.0806822	0.304724	0.249262	5.3729	5.73733	-0.278963	0.0326762	0.3358
0.318954	0.300633	0.15354	0.210359	0.146928	0.418618	0.336207	9.79117	5.37109	-0.114998	0.0567656	0.6749
0.439483	0.435977	0.24956	0.346168	0.237352	0.50489	0.426224	15.8195	4.72368	0.0695906	0.0855742	0.6258
0.442455	0.439432	0.251764	0.348997	0.239668	0.507217	0.42872	15.9807	4.71013	0.0747142	0.0863284	0.7649
0.317991	0.299647	0.154209	0.210108	0.146475	0.417381	0.33521	9.77036	5.37016	-0.116707	0.0566831	0.5976
0.385841	0.373877	0.200092	0.277229	0.192864	0.470652	0.385897	12.8426	5.06809	-0.0123746	0.0719129	0.5668
0.58976	0.625533	0.422209	0.600523	0.402359	0.588793	0.556176	26.8305	3.45746	0.263195	0.127741	0.8759
0.3618	0.348953	0.18273	0.282542	0.18378	0.435559	0.359085	11.9296	4.96902	-0.0644569	0.0658176	0.6307
0.411146	0.402897	0.223699	0.309556	0.213408	0.486582	0.404326	14.2165	4.90509	0.0257325	0.0783256	0.6926
0.356712	0.341573	0.180864	0.248206	0.172325	0.448017	0.363585	11.4877	5.20007	-0.0584254	0.065342	0.7684
0.351493	0.335824	0.177074	0.242582	0.168611	0.44424	0.359849	11.2443	5.22697	-0.0662489	0.064155	0.6236
0.355268	0.339908	0.178864	0.245265	0.170989	0.447681	0.36295	11.3997	5.21579	-0.060071	0.0649306	0.6151
0.349978	0.334251	0.176743	0.24246	0.167928	0.442224	0.358239	11.1937	5.2241	-0.069179	0.0638617	0.6748
0.561063	0.584368	0.239615	0.519508	0.346279	0.591146	0.530683	22.8158	4.03109	0.277794	0.113686	0.9227
0.290335	0.270542	0.137073	0.185826	0.129561	0.39336	0.314815	8.646	5.47076	-0.157216	0.0507979	0.4172
0.198699	0.178319	0.0700977	0.0789502	0.0795182	0.305497	0.251093	5.07108	5.76288	-0.279466	0.0301693	0.2139
0.266841	0.246311	0.122658	0.125468	0.115964	0.371831	0.297566	7.7347	5.54797	-0.19052	0.0458839	0.4417
0.338377	0.321535	0.168053	0.229504	0.159702	0.434035	0.350215	10.6554	5.28632	-0.086141	0.0612209	0.5153
0.303402	0.284224	0.144523	0.197351	0.137466	0.404762	0.324351	9.16331	5.42333	-0.138321	0.0534926	0.5577
0.285106	0.265094	0.133556	0.181229	0.126416	0.388851	0.311119	8.43494	5.49055	-0.164605	0.0496717	0.5682
0.209575	0.189153	0.159284	0.123217	0.0857456	0.313272	0.254281	9.69438	5.69751	-0.267871	0.071499	0.3044
0.530588	0.556242	0.353634	0.663738	0.386142	0.51373	0.502015	24.3964	3.13801	0.0819746	0.11079	0.9266
0.396217	0.385708	0.210062	0.290441	0.20115	0.477207	0.393343	13.401	5.00212	0.00319124	0.0745618	0.6793
0.520623	0.535027	0.329515	0.464294	0.316002	0.553949	0.493239	21.0566	4.12584	0.190448	0.107199	0.7057
0.363671	0.349289	0.186626	0.256085	0.177397	0.452898	0.368544	11.8258	5.16224	-0.0480232	0.0669974	0.7153
0.450556	0.448917	0.256123	0.357661	0.246189	0.513304	0.435466	16.3956	4.66958	0.088472	0.0881077	0.8613
0.273117	0.25176	0.153403	0.196717	0.115969	0.390573	0.313407	8.18876	5.65284	-0.174791	0.0502384	0.7561
0.508744	0.520496	0.291281	0.465079	0.305647	0.544649	0.482558	20.4463	4.18132	0.169244	0.105003	0.6987
0.424433	0.418265	0.236469	0.325821	0.224198	0.495635	0.414652	14.9572	4.82699	0.0467116	0.0817953	0.6053
0.375218	0.361744	0.189508	0.246494	0.184066	0.465006	0.379025	12.2661	5.14748	-0.0273372	0.0692311	0.8068
0.544784	0.558585	0.123578	0.258544	0.303125	0.612845	0.524018	19.6786	4.61185	0.311716	0.101796	0.4692
0.522908	0.533535	0.173623	0.268018	0.294605	0.583265	0.501499	18.7775	4.53596	0.243847	0.0960779	0.6173
0.422667	0.416833	0.278018	0.396278	0.225739	0.489541	0.411371	16.0198	4.77015	0.038588	0.0900701	0.7988
0.35327	0.337833	0.17928	0.245318	0.170101	0.444993	0.360812	11.3414	5.21159	-0.0639857	0.0646132	0.6333
0.248347	0.228836	0.104961	0.174496	0.110544	0.337352	0.269956	7.03876	5.42226	-0.226628	0.0405718	0.5243
0.493226	0.500886	0.32113	0.422574	0.287847	0.537628	0.469801	20.1978	4.33657	0.150728	0.107857	0.7013
0.359495	0.344691	0.191585	0.252103	0.174502	0.449615	0.365363	12.0374	5.18076	-0.0545465	0.0695575	0.8098
0.408625	0.400011	0.222592	0.410493	0.211453	0.484749	0.40234	14.0967	4.91831	0.0216676	0.0778087	0.5339
0.521494	0.531934	0.172009	0.240822	0.294098	0.581302	0.500032	18.6445	4.53011	0.239576	0.0950941	0.5922
0.358298	0.343405	0.183589	0.25133	0.173799	0.448395	0.3643	11.5862	5.18277	-0.056619	0.065807	0.553
0.279883	0.262497	0.116278	0.227566	0.134776	0.352525	0.285843	8.32144	5.12844	-0.195234	0.0459307	0.4926
0.385698	0.374015	-0.0564397	0.282118	0.194092	0.467878	0.384484	12.9383	5.03556	-0.0148959	0.0723389	0.0775
0.0241268	0.0204665	-0.022183	0.0240373	0.00874169	0.0429602	0.0419212	0.850015	5.78894	-0.492339	0.00627646	0.0582
0.353941	0.33861	0.180612	0.246745	0.170738	0.44511	0.361084	11.3862	5.2038	-0.0632562	0.0648335	0.3432
0.384625	0.372738	0.203544	0.279875	0.192976	0.467722	0.38397	12.866	5.04895	-0.0160316	0.072021	0.4351
0.364483	0.350187	0.187283	0.256987	0.177971	0.453515	0.369153	11.8645	5.15838	-0.0467665	0.067189	0.4734
0.307113	0.288128	0.147146	0.200465	0.139721	0.408035	0.32713	9.31829	5.41039	-0.132842	0.054323	0.4298
0.411061	0.402733	0.224086	0.308659	0.213029	0.487076	0.404496	14.208	4.91285	0.0261438	0.0783694	0.4529
0.468688	0.470845	0.277229	0.385603	0.263674	0.5233	0.449647	17.5787	4.52514	0.114714	0.0931961	0.727
0.305306	0.286239	0.146429	0.199247	0.138672	0.406295	0.325671	9.24799	5.4151	-0.135606	0.0539497	0.3005
0.463838	0.464982	0.272485	0.37855	0.259092	0.520396	0.445734	17.2767	4.56075	0.107421	0.0919323	0.704
0.300556	0.281217	0.142682	0.19445	0.135664	0.402488	0.322404	9.04332	5.43581	-0.142349	0.0528667	0.4464
0.280412	0.260235	0.130461	0.176967	0.123664	0.384632	0.307709	8.24621	5.50666	-0.171271	0.0486428	0.4395
0.371257	0.357794	0.194382	0.265629	0.183215	0.457753	0.373792	12.2225	5.11514	-0.0369529	0.0689431	0.4999
0.289589	0.269793	0.136835	0.185567	0.129224	0.392362	0.314016	8.62113	5.46986	-0.158488	0.0506502	0.3563
0.324256	0.304585	0.148443	0.189871	0.143716	0.442439	0.35399	9.91864	5.54744	-0.0957664	0.0591112	0.4064
0.225293	0.204516	0.0982777	0.133158	0.0934349	0.331226	0.267407	6.22656	5.67096	-0.246649	0.0375319	0.3218
0.37903	0.366415	0.176806	0.273074	0.188641	0.464015	0.379919	11.3782	5.08243	-0.0244467	0.0603481	0.4457
0.290752	0.27097	0.136703	0.185969	0.129784	0.393812	0.315182	8.65328	5.47015	-0.156566	0.0508104	0.425
0.329477	0.313685	0.158916	0.249997	0.161247	0.409147	0.333262	10.4112	5.11096	-0.112899	0.0582321	0.5431
0.261244	0.240582	0.118684	0.161183	0.112741	0.366837	0.293719	7.51483	5.56833	-0.198129	0.044674	0.4419
0.307276	0.288239	0.146357	0.199656	0.139583	0.408867	0.327738	9.31104	5.41721	-0.13217	0.0543073	0.5424
0.24099	0.220135	0.107223	0.145201	0.101674	0.347184	0.278948	6.77949	5.62846	-0.225746	0.0406354	0.3988
0.275504	0.2552	0.127331	0.173378	0.120923	0.379815	0.303856	8.05655	5.51951	-0.178408	0.0475919	0.4015
0.27038	0.249885	0.123938	0.168158	0.117793	0.375754	0.300668	7.85622	5.54301	-0.185216	0.0465527	0.4969
