# Supplementary material for: An integrated UAV growth monitoring model of Cinnamomum camphora based on whale optimization algorithm
Source: PLoS One. 2024 Jun 21;19(6):e0299362. doi: 10.1371/journal.pone.0299362 (PMC11192338; doi:10.1371/journal.pone.0299362)
Supplement: S1 File — (ZIP) [file pone.0299362.s004.zip › 程序/BP/main_BP.m]

clear;clc;

%% 导入数据
data_CV = xlsread('4-18-2.xlsx');
[m,n] = size(data_CV);

%% 小波变换去噪
data_y = data_CV(:,end);
% data_x = wdenoise(data_CV(:,1:end-1));
data_x = data_CV(:,1:end-1);

train_data_x = data_x(:,:)';
train_data_y = data_y(:,:)';

%% 搭建BP模型，设计训练方法
% 选择模型训练算法
trainFcn = 'trainlm';  % Levenberg-Marquardt backpropagation.
% 创建一个神经网络，隐藏层为10个
hiddenLayerSize = 10;
net = fitnet(hiddenLayerSize,trainFcn);

%设定参数网络参数，训练次数为1000，训练目标为0.00001，学习速率为0.1
net.trainParam.epochs = 1000;
net.trainParam.goal = 1e-4;
net.trainParam.lr = 0.1;  
net.trainParam.showwindow = false; 

% 将原始数据集随机成训练集、测试集
net.divideFcn = 'dividerand';  % 随机分取数据
net.divideMode = 'sample';  
net.divideParam.trainRatio = 80/100;
net.divideParam.valRatio = 0/100;
net.divideParam.testRatio = 20/100;

%% 训练模型，并进行预测
num = 80
[net,tr] = BPtrain(net,train_data_x,train_data_y,num);
pre_y = net(train_data_x);                         

%% 结果分析
% 获得训练集，验证集和测试集的编号，以及其预测值
train_group = tr.trainInd;
test_group = tr.testInd;

% 计算训练集、验证集和测试集的拟合表现
trainTargets = train_data_y(train_group);
testTargets = train_data_y(test_group);

trainpredicts = pre_y(:,train_group);
testpredicts = pre_y(:,test_group);
