# Supplementary material for: An integrated UAV growth monitoring model of Cinnamomum camphora based on whale optimization algorithm
Source: PLoS One. 2024 Jun 21;19(6):e0299362. doi: 10.1371/journal.pone.0299362 (PMC11192338; doi:10.1371/journal.pone.0299362)
Supplement: S1 File — (ZIP) [file pone.0299362.s004.zip › 程序/BP-WOA/Objfun.m]

function err = Objfun(x,P,T,hiddennum)

%% 输入
% x：一个个体的初始权值和阈值
% P：训练样本输入
% T：训练样本输出
% hiddennum：隐含层神经元数

%% 输出
% err：预测样本的预测误差的范数

inputnum = size(P,1);                                 % 输入层神经元个数
outputnum = size(T,1);                                % 输出层神经元个数

%% 开始构建BP网络
net = newff(P,T,hiddennum);               %隐含层为hiddennum个神经元
%设定参数网络参数
net.trainParam.epochs = 1000;
net.trainParam.goal = 1e-3;
net.trainParam.lr = 0.01;
net.trainParam.showwindow = false;                    %高版MATLAB使用 不显示图形框

%% 数据归一化
net.input.processFcns = {'removeconstantrows','mapminmax'};
net.output.processFcns = {'removeconstantrows','mapminmax'};

%% BP神经网络初始权值和阈值
w1num = inputnum*hiddennum;                                           %输入层到隐层的权值个数
w2num = outputnum*hiddennum;                                          %隐含层到输出层的权值个数

W1 = x(1:w1num);                                                      %初始输入层到隐含层的权值
B1 = x(w1num+1:w1num+hiddennum);                                      %隐层神经元阈值
W2 = x(w1num+hiddennum+1:w1num+hiddennum+w2num);                      %隐含层到输出层的权值
B2 = x(w1num+hiddennum+w2num+1:w1num+hiddennum+w2num+outputnum);      %输出层阈值
net.iw{1,1} = reshape(W1,hiddennum,inputnum);                         %为神经网络的输入层到隐含层权值赋值
net.lw{2,1} = reshape(W2,outputnum,hiddennum);                        %为神经网络的隐含层到输出层权值赋值
net.b{1} = reshape(B1,hiddennum,1);                                   %为神经网络的隐层神经元阈值赋值
net.b{2} = reshape(B2,outputnum,1);                                   %为神经网络的输出层阈值赋值

%% 开始训练
net = train(net,P,T);
pre_y = net(P);
%% 测试网络
err = norm(pre_y-T);                         % 预测结果与测试结果差的范数，范数越小说明预测得越准确，如果范数为0，说明预测得完全准确
