# Supplementary material for: An integrated UAV growth monitoring model of Cinnamomum camphora based on whale optimization algorithm
Source: PLoS One. 2024 Jun 21;19(6):e0299362. doi: 10.1371/journal.pone.0299362 (PMC11192338; doi:10.1371/journal.pone.0299362)
Supplement: S1 File — (ZIP) [file pone.0299362.s004.zip › 程序/BP-WOA/WOA.m]

% The Whale Optimization Algorithm
function [Leader_score,Leader_pos,Convergence_curve]=WOA(lb,ub,SearchAgents_no,dim,Max_iter,P,T,hiddennum)

% initialize position vector and score for the leader
Leader_pos = zeros(1,dim);
Leader_score = inf; %change this to -inf for maximization problems

%Initialize the positions of search agents
Positions = initialization(SearchAgents_no,dim,ub,lb);

Convergence_curve = zeros(1,Max_iter);

t = 0; % Loop counter

% Main loop
while t<Max_iter
    for i = 1:size(Positions,1)
        
        % Return back the search agents that go beyond the boundaries of the search space
        Flag4ub = Positions(i,:)>ub;
        Flag4lb = Positions(i,:)<lb;
        Positions(i,:) = (Positions(i,:).*(~(Flag4ub+Flag4lb)))+ub.*Flag4ub+lb.*Flag4lb;
        
        % Calculate objective function for each search agent
        fitness = Objfun(Positions(i,:),P,T,hiddennum);
        
        % Update the leader
        if fitness<Leader_score % Change this to > for maximization problem
            Leader_score = fitness; % Update alpha
            Leader_pos = Positions(i,:);
        end
        
    end
    
    a = 2-t*((2)/Max_iter);    % a decreases linearly fron 2 to 0 in Eq. (2.3)
    a2 = -1+t*((-1)/Max_iter); % a2 linearly dicreases from -1 to -2 to calculate t in Eq. (3.12)
    
    % Update the Position of search agents 
    
    for i = 1:size(Positions,1)
        r1 = rand(); % r1 is a random number in [0,1]
        r2 = rand(); % r2 is a random number in [0,1]
        A = 2*a*r1-a;  % Eq. (2.3) in the paper
        C = 2*r2;      % Eq. (2.4) in the paper
        b = 1;               %  parameters in Eq. (2.5)
        l = (a2-1)*rand+1;   %  parameters in Eq. (2.5)
        p = rand();        % p in Eq. (2.6)
        
        for j=1:size(Positions,2)
            
            if p<0.5   
                if abs(A)>=1
                    rand_leader_index = floor(SearchAgents_no*rand()+1);
                    X_rand = Positions(rand_leader_index, :);
                    D_X_rand = abs(C*X_rand(j)-Positions(i,j)); % Eq. (2.7)
                    Positions(i,j) = X_rand(j)-A*D_X_rand;      % Eq. (2.8)
                    
                elseif abs(A)<1
                    D_Leader = abs(C*Leader_pos(j)-Positions(i,j)); % Eq. (2.1)
                    Positions(i,j) = Leader_pos(j)-A*D_Leader;      % Eq. (2.2)
                end
                
            elseif p>=0.5
              
                distance2Leader = abs(Leader_pos(j)-Positions(i,j));
                % Eq. (2.5)
                Positions(i,j) = distance2Leader*exp(b.*l).*cos(l.*2*pi)+Leader_pos(j);
                
            end
            
        end
    end
    t=t+1;
    Convergence_curve(t) = Leader_score;
    fprintf('GEN: %d  min: %.4f\n', t, Leader_score);
end

function Positions=initialization(SearchAgents_no,dim,ub,lb)

Boundary_no = size(ub,2); % numnber of boundaries

% If the boundaries of all variables are equal and user enter a signle
% number for both ub and lb
if Boundary_no == 1
    Positions = rand(SearchAgents_no,dim).*(ub-lb)+lb;
end

% If each variable has a different lb and ub
if Boundary_no>1
    for i = 1:dim
        ub_i = ub(i);
        lb_i = lb(i);
        Positions(:,i) = rand(SearchAgents_no,1).*(ub_i-lb_i)+lb_i;
    end
end
