# Supplementary material for: An integrated UAV growth monitoring model of Cinnamomum camphora based on whale optimization algorithm
Source: PLoS One. 2024 Jun 21;19(6):e0299362. doi: 10.1371/journal.pone.0299362 (PMC11192338; doi:10.1371/journal.pone.0299362)
Supplement: S1 File — (ZIP) [file pone.0299362.s004.zip › 程序/BP-WOA/main_BP.m]

clear;clc;

%% 导入数据
data_CV = xlsread('4-18-2.xlsx');
[m,n] = size(data_CV);

%% 小波变换去噪
data_y = data_CV(:,end);
data_x = data_CV(:,1:end-1);

P_train = data_x(:,:)';
T_train = data_y(:,:)';

%% 搭建BP模型，设计训练方法
% 选择模型训练算法
trainFcn = 'trainlm';  % Levenberg-Marquardt backpropagation.
% 创建一个神经网络，隐藏层为10个
hiddenLayerSize = 10;
net = fitnet(hiddenLayerSize,trainFcn);

%设定参数网络参数，训练次数为1000，训练目标为0.00001，学习速率为0.1
net.trainParam.epochs = 1000;
net.trainParam.goal = 1e-4;
net.trainParam.lr = 0.1;  
net.trainParam.showwindow = false; 

% 将原始数据集随机成训练集、验证集和测试集，分别占0.7、0.15和0.15
net.divideFcn = 'dividerand';  % 随机分取数据
net.divideMode = 'sample';  
net.divideParam.trainRatio = 80/100;
net.divideParam.valRatio = 0/100;
net.divideParam.testRatio = 20/100;

%% 训练模型，并进行预测
num = 80;
[net,tr] = BPtrain(net,P_train,T_train,num);
pre_y = net(P_train);                         

%% 结果分析
% 获得训练集，验证集和测试集的编号，以及其预测值
train_group = tr.trainInd;
test_group = tr.testInd;

% 计算训练集、验证集和测试集的拟合表现
trainTargets = T_train(train_group);
testTargets = T_train(test_group);

trainpredicts = pre_y(:,train_group);
testpredicts = pre_y(:,test_group);

%% 计算训练集、验证集、测试集的各类指标
R2_train = R2(trainTargets,trainpredicts);
RMSE_train = RMSEfun(trainTargets,trainpredicts);
MAPE_train = MAPE(trainTargets,trainpredicts);

R2_predict = R2(testTargets,testpredicts);
RMSE_predict = RMSEfun(testTargets,testpredicts);
MAPE_predict = MAPE(testTargets,testpredicts);

R2_total = R2(T_train,pre_y);
RMSE_total = RMSEfun(T_train,pre_y);
MAPE_total = MAPE(T_train,pre_y);

disp(['训练集数据的R2为：', num2str(R2_train)])
disp(['测试集数据的R2为：', num2str(R2_predict)])
disp(['数据的R2为：', num2str(R2_total)])

disp(['训练集数据的RMSE为：', num2str(RMSE_train)])
disp(['测试集数据的RMSE为：', num2str(RMSE_predict)])
disp(['数据的RMSE为：', num2str(RMSE_total)])

disp(['训练集数据的MAPE为：', num2str(MAPE_train)])
disp(['测试集数据的MAPE为：', num2str(MAPE_predict)])
disp(['数据的MAPE为：', num2str(MAPE_total)])


%% 总体图像
xdata = 1:1:m;
figure
plot(xdata,T_train,'o','LineWidth',1,'MarkerFaceColor',[0.35,0.90,0.89],'MarkerEdgeColor',[0.18,0.62,0.17]);
hold on;
plot(xdata,T_train,'LineWidth',2,'Color',[0.46,0.63,0.90]);
hold on;
plot(xdata,pre_y,'o','LineWidth',1,'MarkerFaceColor',[0.85, 0.33, 0.10],'MarkerEdgeColor',[1,0,0]);
hold on;
plot(xdata,pre_y,'LineWidth',2,'Color',[1, 0.55, 0]);
hold on;
grid on;
legend('','实际','','预测')

%% 训练集图像
xdata = 1:1:length(train_group);
figure
plot(xdata,trainTargets,'o','LineWidth',1,'MarkerFaceColor',[0.35,0.90,0.89],'MarkerEdgeColor',[0.18,0.62,0.17]);
hold on;
plot(xdata,trainTargets,'LineWidth',2,'Color',[0.46,0.63,0.90]);
hold on;
plot(xdata,trainpredicts,'o','LineWidth',1,'MarkerFaceColor',[0.85, 0.33, 0.10],'MarkerEdgeColor',[1,0,0]);
hold on;
plot(xdata,trainpredicts,'LineWidth',2,'Color',[1, 0.55, 0]);
hold on;
grid on;
legend('','实际','','预测')

%% 测试集图像
xdata = 1:1:length(test_group);
figure
plot(xdata,testTargets,'o','LineWidth',1,'MarkerFaceColor',[0.35,0.90,0.89],'MarkerEdgeColor',[0.18,0.62,0.17]);
hold on;
plot(xdata,testTargets,'LineWidth',2,'Color',[0.46,0.63,0.90]);
hold on;
plot(xdata,testpredicts,'o','LineWidth',1,'MarkerFaceColor',[0.85, 0.33, 0.10],'MarkerEdgeColor',[1,0,0]);
hold on;
plot(xdata,testpredicts,'LineWidth',2,'Color',[1, 0.55, 0]);
hold on;
grid on;
legend('','实际','','预测')

%% 分组回归图
XDATA = 0:0.01:1;
figure
subplot(1,3,1);
% 创建 plot
plot(trainTargets,trainpredicts,'o','LineWidth',1,'MarkerFaceColor',[0.35,0.90,0.89],'MarkerEdgeColor',[0.18,0.62,0.17])
hold on;
plot(XDATA,XDATA,'LineWidth',2,'Color',[0.46,0.63,0.90]);
xlim([0 1])
ylim([0 1])

% 创建 ylabel
ylabel('输出值','FontSize',12);
% 创建 xlabel
xlabel('实际值','FontSize',12);
% 创建 title
title('训练集R_2 = ',num2str(R2_train),'FontSize',10);

subplot(1,3,2);
% 创建 plot
plot(testTargets,testpredicts,'o','LineWidth',1,'MarkerFaceColor',[0.35,0.90,0.89],'MarkerEdgeColor',[0.18,0.62,0.17])
hold on;
plot(XDATA,XDATA,'LineWidth',2,'Color',[0.46,0.63,0.90]);
xlim([0 1])
ylim([0 1])

% 创建 ylabel
ylabel('输出值','FontSize',12);
% 创建 xlabel
xlabel('实际值','FontSize',12);
% 创建 title
title('测试集R_2 = ',num2str(R2_predict),'FontSize',10);

subplot(1,3,3);
% 创建 plot
plot(T_train,pre_y,'o','LineWidth',1,'MarkerFaceColor',[0.35,0.90,0.89],'MarkerEdgeColor',[0.18,0.62,0.17])
hold on;
plot(XDATA,XDATA,'LineWidth',2,'Color',[0.46,0.63,0.90]);
xlim([0 1])
ylim([0 1])

% 创建 ylabel
ylabel('输出值','FontSize',12);
% 创建 xlabel
xlabel('实际值','FontSize',12);
% 创建 title
title('总数据集R_2 = ',num2str(R2_total),'FontSize',10);
