# Supplementary material for: An integrated UAV growth monitoring model of Cinnamomum camphora based on whale optimization algorithm
Source: PLoS One. 2024 Jun 21;19(6):e0299362. doi: 10.1371/journal.pone.0299362 (PMC11192338; doi:10.1371/journal.pone.0299362)
Supplement: S1 File — (ZIP) [file pone.0299362.s004.zip › 程序/BP-WOA/main_WOABP.m]

clear;clc;

%% 导入数据
data_CV = xlsread('4-18-2.xlsx');
[m,n] = size(data_CV);


data_y = data_CV(:,end);
data_x = data_CV(:,1:end-1);

P_train = data_x(:,:)';
T_train = data_y(:,:)';

%% 种群初始化，待求解的变量
hiddennum = 12;                            % 初始隐层神经元个数
inputnum = size(P_train,1);                % 输入层神经元个数
outputnum = size(T_train,1);               % 输出层神经元个数
w1num = inputnum*hiddennum;                % 输入层到隐层的权值个数
w2num = outputnum*hiddennum;               % 隐层到输出层的权值个数
N = w1num + hiddennum + w2num + outputnum; % 待优化的变量的个数

%% WOA求解最优权重与阈值
maxT = 60;    % 最大迭代次数
dim = N;      % 问题的维度
sizep = 10;   % 种群大小
lb = -1;
ub = 1;       % 解的上下界

%[Best_score,bestS,curve] = WOA(lb,ub,sizep,dim,maxT,P_train,T_train,hiddennum);
load('tem.mat')%固定bestS
%% 构建BP神经网络，选择参数

% 选择模型训练算法
trainFcn = 'trainlm';  % Levenberg-Marquardt backpropagation.

% 创建一个神经网络，隐藏层为10个
hiddenLayerSize = 10;
net = newff(P_train,T_train,hiddennum);

% 设定参数网络参数，训练次数为1000，训练目标为，学习速率为0.01
net.trainParam.epochs = 1000;
net.trainParam.goal = 1e-4;
net.trainParam.lr = 0.01;  
net.trainParam.showwindow = false; 

% BP神经网络初始权值和阈值
W1 = bestS(1:w1num);                                                      %初始输入层到隐含层的权值
B1 = bestS(w1num+1:w1num+hiddennum);                                      %隐层神经元阈值
W2 = bestS(w1num+hiddennum+1:w1num+hiddennum+w2num);                      %隐含层到输出层的权值
B2 = bestS(w1num+hiddennum+w2num+1:w1num+hiddennum+w2num+outputnum);      %输出层阈值
net.iw{1,1} = reshape(W1,hiddennum,inputnum);                         %为神经网络的输入层到隐含层权值赋值
net.lw{2,1} = reshape(W2,outputnum,hiddennum);                        %为神经网络的隐含层到输出层权值赋值
net.b{1} = reshape(B1,hiddennum,1);                                   %为神经网络的隐层神经元阈值赋值
net.b{2} = reshape(B2,outputnum,1);                                   %为神经网络的输出层阈值赋值

%% 训练神经网络
% 输入输出均进行最大最小归一化
net.input.processFcns = {'removeconstantrows','mapminmax'};
net.output.processFcns = {'removeconstantrows','mapminmax'};

% 将原始数据集随机成训练集、验证集和测试集，分别占0.7、0.15和0.15
net.divideFcn = 'dividerand';  % 随机分取数据
net.divideMode = 'sample';  
net.divideParam.trainRatio = 80/100;
net.divideParam.valRatio = 0/100;
net.divideParam.testRatio = 20/100;

% 选择均方误差作为衡量模型好坏的评价标准
net.performFcn = 'mse';  % 均方误差

% 绘制可视化图片
net.plotFcns = {'plotperform','plottrainstate','ploterrhist', ...
    'plotregression', 'plotfit'};

% 训练神经网络，得到结果
num = 80;
[net,tr] = BPtrain(net,P_train,T_train,num);
pre_y = net(P_train); 

% 查看训练后的权值与阈值
w1 = net.iw{1,1};                                 % 初始输入层到隐含层的权值
B1 = net.b{1};                                    % 隐层神经元阈值
w2 = net.lw{2,1};                                 % 初始隐层到输出层的权值
B2 = net.b{2};                                    % 输出层阈值

%% 结果分析
% 获得训练集，验证集和测试集的编号，以及其预测值
train_group = tr.trainInd;
test_group = tr.testInd;

% 计算训练集、验证集和测试集的拟合表现
trainTargets = T_train(train_group);
testTargets = T_train(test_group);

trainpredicts = pre_y(:,train_group);
testpredicts = pre_y(:,test_group);
