# Supplementary material for: An integrated UAV growth monitoring model of Cinnamomum camphora based on whale optimization algorithm
Source: PLoS One. 2024 Jun 21;19(6):e0299362. doi: 10.1371/journal.pone.0299362 (PMC11192338; doi:10.1371/journal.pone.0299362)
Supplement: S1 File — (ZIP) [file pone.0299362.s004.zip › 程序/MLR/MLR.m]

%%  清空环境变量
warning off             % 关闭报警信息
close all               % 关闭开启的图窗
clear                   % 清空变量
clc                     % 清空命令行
%*****************************************************************************************************************************************************************************************************************
%%  导入数据
data = xlsread('4-18-2.xlsx');
%*****************************************************************************************************************************************************************************************************************
%%  划分训练集和测试集
load('temp.mat')
%*****************************************************************************************************************************************************************************************************************
input_train = data(temp(1: 53), 1: 5)';
output_train = data(temp(1: 53), 6)';
M = size(input_train, 2);
%*****************************************************************************************************************************************************************************************************************
input_test = data(temp(54: end), 1: 5)';
output_test = data(temp(54: end), 6)';
N = size(input_test, 2);
%*****************************************************************************************************************************************************************************************************************
%%  数据归一化
[p_train, ps_input] = mapminmax(input_train, 0, 1);
p_test = mapminmax('apply', input_test, ps_input);
%*****************************************************************************************************************************************************************************************************************
[t_train, ps_output] = mapminmax(output_train, 0, 1);
t_test = mapminmax('apply', output_test, ps_output);

%%  转置以适应模型
p_train = p_train'; p_test = p_test';
t_train = t_train'; t_test = t_test';
%*****************************************************************************************************************************************************************************************************************
%%  创建模型 MODELSPEC = 'linear'
model = fitlm(p_train,t_train,'linear');
%*****************************************************************************************************************************************************************************************************************
%%  仿真预测
t_sim1 = predict(model, p_train);
t_sim2 = predict(model, p_test);
%*****************************************************************************************************************************************************************************************************************
%%  数据反归一化
output_sim1 = mapminmax('reverse', t_sim1, ps_output);
output_sim2 = mapminmax('reverse', t_sim2, ps_output);

%%  均方根误差
error1 = sqrt(sum((output_sim1' - output_train).^2) ./ M);
error2 = sqrt(sum((output_sim2' - output_test ).^2) ./ N);
%*****************************************************************************************************************************************************************************************************************
%%  绘图
figure
plot(1: M, output_train, 'r-*', 1: M, output_sim1, 'b-o', 'LineWidth', 1)
legend('真实值','预测值')
xlabel('预测样本')
ylabel('预测结果')
string = {'训练集预测结果对比'; ['RMSE=' num2str(error1)]};
title(string)
xlim([1, M])
grid
%*****************************************************************************************************************************************************************************************************************
figure
plot(1: N, output_test, 'r-*', 1: N, output_sim2, 'b-o', 'LineWidth', 1)
legend('真实值','预测值')
xlabel('预测样本')
ylabel('预测结果')
string = {'测试集预测结果对比';['RMSE=' num2str(error2)]};
title(string)
xlim([1, N])
grid
%*****************************************************************************************************************************************************************************************************************
%%  相关指标计算
%  R2
R1 = 1 - norm(output_train - output_sim1')^2 / norm(output_train - mean(output_train))^2;
R2 = 1 - norm(output_test -  output_sim2')^2 / norm(output_test -  mean(output_test ))^2;
%*****************************************************************************************************************************************************************************************************************
disp(['训练集数据的R2为：', num2str(R1)])
disp(['测试集数据的R2为：', num2str(R2)])
%*****************************************************************************************************************************************************************************************************************
%  MAE
mae1 = sum(abs(output_sim1' - output_train)) ./ M ;
mae2 = sum(abs(output_sim2' - output_test )) ./ N ;
%*****************************************************************************************************************************************************************************************************************
disp(['训练集数据的MAE为：', num2str(mae1)])
disp(['测试集数据的MAE为：', num2str(mae2)])
%*****************************************************************************************************************************************************************************************************************
%  MBE
mbe1 = sum(output_sim1' - output_train) ./ M ;
mbe2 = sum(output_sim2' - output_test ) ./ N ;
%*****************************************************************************************************************************************************************************************************************
disp(['训练集数据的MBE为：', num2str(mbe1)])
disp(['测试集数据的MBE为：', num2str(mbe2)])


rmse1 = sqrt(mean((output_train -output_sim1').^2));
rmse2 = sqrt(mean((output_sim2' - output_test).^2));
nrmse1 = rmse1 / (max(output_sim1') - min(output_sim1'));
disp(['测试集数据的nrmse为：', num2str(nrmse1)]);
nrmse2 = rmse2 / (max(output_sim2') - min(output_sim2'));
disp(['测试集数据的nrmse为：', num2str(nrmse2)]);
% 计算NMAE
nmae1 = mae1 / (max(output_sim1') - min(output_sim1'));
nmae2 = mae2 / (max(output_sim2') - min(output_sim2'));
disp(['训练集数据的NMAE为：', num2str(nmae1)]);
disp(['测试集数据的NMAE为：', num2str(nmae2)])
