# Supplementary material for: An integrated UAV growth monitoring model of Cinnamomum camphora based on whale optimization algorithm
Source: PLoS One. 2024 Jun 21;19(6):e0299362. doi: 10.1371/journal.pone.0299362 (PMC11192338; doi:10.1371/journal.pone.0299362)
Supplement: S1 File — (ZIP) [file pone.0299362.s004.zip › 程序/PLS/pls.m]

%*****************************************************************************************************************************************************************************************************************
%%  Çå¿Õ»·¾³±äÁ¿
warning off             % ¹Ø±Õ±¨¾¯ÐÅÏ¢
close all               % ¹Ø±Õ¿ªÆôµÄÍ¼´°
clear                   % Çå¿Õ±äÁ¿
clc                     % Çå¿ÕÃüÁîÐÐ
%*****************************************************************************************************************************************************************************************************************
%%  µ¼ÈëÊý¾Ý
res = xlsread('4-18-2.xlsx');
%*****************************************************************************************************************************************************************************************************************
%%  »®·ÖÑµÁ·¼¯ºÍ²âÊÔ¼¯
load('temp.mat')
%*****************************************************************************************************************************************************************************************************************
P_train = res(temp(1: 53), 1: 5)';
T_train = res(temp(1: 53), 6)';
M = size(P_train, 2);
%*****************************************************************************************************************************************************************************************************************
P_test = res(temp(54: end), 1: 5)';
T_test = res(temp(54: end), 6)';
N = size(P_test, 2);
%*****************************************************************************************************************************************************************************************************************
%%  Êý¾Ý¹éÒ»»¯
[p_train, ps_input] = mapminmax(P_train, 0, 1);
p_test = mapminmax('apply', P_test, ps_input);
%*****************************************************************************************************************************************************************************************************************
[t_train, ps_output] = mapminmax(T_train, 0, 1);
t_test = mapminmax('apply', T_test, ps_output);
%*****************************************************************************************************************************************************************************************************************
%%  ×ªÖÃÒÔÊÊÓ¦Ä£ÐÍ
p_train = p_train'; p_test = p_test';
t_train = t_train'; t_test = t_test';
%%---------------------------------------------------------------------------------------------------------------------------------------------------------------------------------------------------- 
%% IV. PLS»Ø¹éÄ£ÐÍ
%%
% 1. ´´½¨Ä£ÐÍ
% NCOMP = 2
k = 2;
[Xloadings,Yloadings,Xscores,Yscores,betaPLS,PLSPctVar,MSE,stats] = plsregress(p_train,t_train,k);
%%---------------------------------------------------------------------------------------------------------------------------------------------------------------------------------------------------- 
%%
% 2. Ö÷³É·Ö¹±Ï×ÂÊ·ÖÎö
figure
percent_explained = 100 * PLSPctVar(2,:) / sum(PLSPctVar(2,:));
pareto(percent_explained)
xlabel('Ö÷³É·Ö')
ylabel('¹±Ï×ÂÊ(%)')
title('Ö÷³É·Ö¹±Ï×ÂÊ')
%%---------------------------------------------------------------------------------------------------------------------------------------------------------------------------------------------------- 
%%
% 3. Ô¤²âÄâºÏ
N = size(p_test,1);
M = size(p_train,1);
T_sim2 = [ones(N,1) p_test] * betaPLS;
T_sim1 = [ones(M,1) p_train] * betaPLS;
%%---------------------------------------------------------------------------------------------------------------------------------------------------------------------------------------------------- 
%% V. ½á¹û·ÖÎöÓë»æÍ¼
%%
% 1. Ïà¶ÔÎó²îerror
error = abs(T_sim2 - t_test) ./ t_test;
%%
% 2. ¾ö¶¨ÏµÊýR^2
R2 = (N * sum(T_sim2 .* t_test) - sum(T_sim2) * sum(t_test))^2 / ((N * sum((T_sim2).^2) - (sum(T_sim2))^2) * (N * sum((t_test).^2) - (sum(t_test))^2)); 
%%
% 3. ½á¹û¶Ô±È
result = [t_test T_sim2 error]
%%---------------------------------------------------------------------------------------------------------------------------------------------------------------------------------------------------- 
%% 
% 4. »æÍ¼
figure
plot(1:N,t_test,'b:*',1:N,T_sim2,'r-o')
legend('ÕæÊµÖµ','Ô¤²âÖµ','location','best')
xlabel('Ô¤²âÑù±¾')
ylabel('ÊýÖµ')
string = {'²âÊÔ¼¯Ô¤²â½á¹û¶Ô±È';['R^2=' num2str(R2)]};
title(string)
%%  Ïà¹ØÖ¸±ê¼ÆËã
%  R2
R1 = 1 - norm(T_train - T_sim1')^2 / norm(T_train - mean(T_train))^2;
R2 = 1 - norm(T_test -  T_sim2')^2 / norm(T_test -  mean(T_test ))^2;
%*****************************************************************************************************************************************************************************************************************
disp(['ÑµÁ·¼¯Êý¾ÝµÄR2Îª£º', num2str(R1)])
disp(['²âÊÔ¼¯Êý¾ÝµÄR2Îª£º', num2str(R2)])
%*****************************************************************************************************************************************************************************************************************
%  MAE
mae1 = sum(abs(T_sim1' - T_train)) ./ M;
mae2 = sum(abs(T_sim2' - T_test )) ./ N;
%*****************************************************************************************************************************************************************************************************************
disp(['ÑµÁ·¼¯Êý¾ÝµÄMAEÎª£º', num2str(mae1)])
disp(['²âÊÔ¼¯Êý¾ÝµÄMAEÎª£º', num2str(mae2)])
%*****************************************************************************************************************************************************************************************************************
%  MBE
mbe1 = sum(T_sim1' - T_train) ./ M ;
mbe2 = sum(T_sim2' - T_test ) ./ N ;
%*****************************************************************************************************************************************************************************************************************
disp(['ÑµÁ·¼¯Êý¾ÝµÄMBEÎª£º', num2str(mbe1)])
disp(['²âÊÔ¼¯Êý¾ÝµÄMBEÎª£º', num2str(mbe2)])
%**********************************************
rmse1 = sqrt(mean((T_train - T_sim1').^2));
rmse2 = sqrt(mean((T_test - T_sim2').^2));
disp(['²âÊÔ¼¯Êý¾ÝµÄrmseÎª£º', num2str(rmse1)]);
disp(['²âÊÔ¼¯Êý¾ÝµÄrmseÎª£º', num2str(rmse2)]);
nrmse1 = rmse1 / (max(T_sim1') - min(T_sim1'));
disp(['²âÊÔ¼¯Êý¾ÝµÄnrmseÎª£º', num2str(nrmse1)]);
nrmse2 = rmse2 / (max(T_sim2') - min(T_sim2'));
disp(['²âÊÔ¼¯Êý¾ÝµÄnrmseÎª£º', num2str(nrmse2)]);
% ¼ÆËãNMAE
nmae1 = mae1 / (max(T_sim1') - min(T_sim1'));
nmae2 = mae2 / (max(T_sim2') - min(T_sim2'));
disp(['ÑµÁ·¼¯Êý¾ÝµÄNMAEÎª£º', num2str(nmae1)]);
disp(['²âÊÔ¼¯Êý¾ÝµÄNMAEÎª£º', num2str(nmae2)])
