# Supplementary material for: An integrated UAV growth monitoring model of Cinnamomum camphora based on whale optimization algorithm
Source: PLoS One. 2024 Jun 21;19(6):e0299362. doi: 10.1371/journal.pone.0299362 (PMC11192338; doi:10.1371/journal.pone.0299362)
Supplement: S1 File — (ZIP) [file pone.0299362.s004.zip › 程序/RBF/main_RBF.m]

%%  Çå¿Õ»·¾³±äÁ¿
warning off             % ¹Ø±Õ±¨¾¯ÐÅÏ¢
close all               % ¹Ø±Õ¿ªÆôµÄÍ¼´°
clear                   % Çå¿Õ±äÁ¿
clc                     % Çå¿ÕÃüÁîÐÐ

%% µ¼ÈëÊý¾Ý
data_CV = xlsread('4-18-2.xlsx');
[m,n] = size(data_CV);
%% Ð¡²¨±ä»»È¥Ôë
data_y = data_CV(:,end);
data_x = data_CV(:,1:end-1);
%data_x = wdenoise(data_CV(:,1:end-1));

%% »®·ÖÊý¾Ý¼¯
load('tem.mat')
k = 53;   % ÑµÁ·¼¯ÓÐ56Ìõ
train_data_x = data_x(tem(1:k),:);
train_data_y = data_y(tem(1:k),:);

test_data_x = data_x(tem(k+1:end),:);
test_data_y = data_y(tem(k+1:end),:);

%%  ÑµÁ·¼¯ºÍ²âÊÔ¼¯

P_train = train_data_x';
T_train = train_data_y';
M = size(P_train, 2);

P_test = test_data_x';
T_test = test_data_y';
N = size(P_test, 2);

%%  Êý¾Ý¹éÒ»»¯
[p_train, ps_input] = mapminmax(P_train, 0, 1);
p_test = mapminmax('apply', P_test, ps_input);

[t_train, ps_output] = mapminmax(T_train, 0, 1);
t_test = mapminmax('apply', T_test, ps_output);

%%  ´´½¨ÍøÂç
rbf_spread = 100;                          % ¾¶Ïò»ùº¯ÊýµÄÀ©Õ¹ËÙ¶È
net = newrbe(p_train, t_train, rbf_spread);

%%  ·ÂÕæ²âÊÔ
t_sim1 = sim(net, p_train);
t_sim2 = sim(net, p_test );

%%  Êý¾Ý·´¹éÒ»»¯
T_sim1 = mapminmax('reverse', t_sim1, ps_output);
T_sim2 = mapminmax('reverse', t_sim2, ps_output);

%%  ¾ù·½¸ùÎó²î
error1 = sqrt(sum((T_sim1 - T_train).^2) ./ M);
error2 = sqrt(sum((T_sim2 - T_test ).^2) ./ N);

%%  Ïà¹ØÖ¸±ê¼ÆËã
%  R2
R1 = 1 - norm(T_train - T_sim1)^2 / norm(T_train - mean(T_train))^2;
R2 = 1 - norm(T_test -  T_sim2)^2 / norm(T_test -  mean(T_test ))^2;

disp(['ÑµÁ·¼¯Êý¾ÝµÄR2Îª£º', num2str(R1)])
disp(['²âÊÔ¼¯Êý¾ÝµÄR2Îª£º', num2str(R2)])

%  MAE
mae1 = sum(abs(T_sim1 - T_train)) ./ M ;
mae2 = sum(abs(T_sim2 -  T_test)) ./ N ;

disp(['ÑµÁ·¼¯Êý¾ÝµÄMAEÎª£º', num2str(mae1)])
disp(['²âÊÔ¼¯Êý¾ÝµÄMAEÎª£º', num2str(mae2)])

%  MBE
mbe1 = sum(T_sim1 - T_train) ./ M ;
mbe2 = sum(T_sim2 -  T_test) ./ N ;

disp(['ÑµÁ·¼¯Êý¾ÝµÄMBEÎª£º', num2str(mbe1)])
disp(['²âÊÔ¼¯Êý¾ÝµÄMBEÎª£º', num2str(mbe2)])


rmse1 = sqrt(mean((T_train - T_sim1').^2));
rmse2 = sqrt(mean((T_test - T_sim2').^2));
disp(['²âÊÔ¼¯Êý¾ÝµÄrmseÎª£º', num2str(rmse1)]);
disp(['²âÊÔ¼¯Êý¾ÝµÄrmseÎª£º', num2str(rmse2)]);
nrmse1 = rmse1 / (max(T_sim1') - min(T_sim1'));
disp(['²âÊÔ¼¯Êý¾ÝµÄnrmseÎª£º', num2str(nrmse1)]);
nrmse2 = rmse2 / (max(T_sim2') - min(T_sim2'));
disp(['²âÊÔ¼¯Êý¾ÝµÄnrmseÎª£º', num2str(nrmse2)]);
% ¼ÆËãNMAE
nmae1 = mae1 / (max(T_sim1') - min(T_sim1'));
nmae2 = mae2 / (max(T_sim2') - min(T_sim2'));
disp(['ÑµÁ·¼¯Êý¾ÝµÄNMAEÎª£º', num2str(nmae1)]);
disp(['²âÊÔ¼¯Êý¾ÝµÄNMAEÎª£º', num2str(nmae2)])
%%  ²é¿´ÍøÂç½á¹¹
view(net)

%%  »æÍ¼
figure
plot(1: M, T_train, 'r-*', 1: M, T_sim1, 'b-o', 'LineWidth', 1)
legend('ÕæÊµÖµ','Ô¤²âÖµ')
xlabel('Ô¤²âÑù±¾')
ylabel('Ô¤²â½á¹û')
string = {'ÑµÁ·¼¯Ô¤²â½á¹û¶Ô±È'; ['RMSE=' num2str(error1)]};
title(string)
xlim([1, M])
grid

figure
plot(1: N, T_test, 'r-*', 1: N, T_sim2, 'b-o', 'LineWidth', 1)
legend('ÕæÊµÖµ','Ô¤²âÖµ')
xlabel('Ô¤²âÑù±¾')
ylabel('Ô¤²â½á¹û')
string = {'²âÊÔ¼¯Ô¤²â½á¹û¶Ô±È';['RMSE=' num2str(error2)]};
title(string)
xlim([1, N])
grid
