# Supplementary material for: An integrated UAV growth monitoring model of Cinnamomum camphora based on whale optimization algorithm
Source: PLoS One. 2024 Jun 21;19(6):e0299362. doi: 10.1371/journal.pone.0299362 (PMC11192338; doi:10.1371/journal.pone.0299362)
Supplement: S1 File — (ZIP) [file pone.0299362.s004.zip › 程序/RF4-27/RF.m]

%*****************************************************************************************************************************************************************************************************************
%%  清空环境变量
warning off             % 关闭报警信息
close all               % 关闭开启的图窗
clear                   % 清空变量
clc                     % 清空命令行
%*****************************************************************************************************************************************************************************************************************
%%  导入数据
res = xlsread('4-18-2.xlsx');
%*****************************************************************************************************************************************************************************************************************
%%  划分训练集和测试集
load('temp.mat')
%*****************************************************************************************************************************************************************************************************************
P_train = res(temp(1: 53), 1: 5)';
T_train = res(temp(1: 53), 6)';
M = size(P_train, 2);
%*****************************************************************************************************************************************************************************************************************
P_test = res(temp(54: end), 1: 5)';
T_test = res(temp(54: end), 6)';
N = size(P_test, 2);
%*****************************************************************************************************************************************************************************************************************
%%  数据归一化
[p_train, ps_input] = mapminmax(P_train, 0, 1);
p_test = mapminmax('apply', P_test, ps_input);
%*****************************************************************************************************************************************************************************************************************
[t_train, ps_output] = mapminmax(T_train, 0, 1);
t_test = mapminmax('apply', T_test, ps_output);
%*****************************************************************************************************************************************************************************************************************
%%  转置以适应模型
p_train = p_train'; p_test = p_test';
t_train = t_train'; t_test = t_test';
%*****************************************************************************************************************************************************************************************************************
%%  训练模型
trees = 100;                                      % 决策树数目
leaf  = 4;                                        % 最小叶子数
OOBPrediction = 'on';                             % 打开误差图
OOBPredictorImportance = 'on';                    % 计算特征重要性
Method = 'regression';                            % 分类还是回归
net = TreeBagger(trees, p_train, t_train, 'OOBPredictorImportance', OOBPredictorImportance,...
      'Method', Method, 'OOBPrediction', OOBPrediction, 'minleaf', leaf);
importance = net.OOBPermutedPredictorDeltaError;  % 重要性
%*****************************************************************************************************************************************************************************************************************
%%  仿真测试
t_sim1 = predict(net, p_train);
t_sim2 = predict(net, p_test );
%*****************************************************************************************************************************************************************************************************************
%%  数据反归一化
T_sim1 = mapminmax('reverse', t_sim1, ps_output);
T_sim2 = mapminmax('reverse', t_sim2, ps_output);
%*****************************************************************************************************************************************************************************************************************
%%  均方根误差
error1 = sqrt(sum((T_sim1' - T_train).^2) ./ M);
error2 = sqrt(sum((T_sim2' - T_test ).^2) ./ N);
%*****************************************************************************************************************************************************************************************************************
%%  绘图
figure
plot(1: M, T_train, 'r-*', 1: M, T_sim1, 'b-o', 'LineWidth', 1)
legend('真实值','预测值')
xlabel('预测样本')
ylabel('预测结果')
string = {'训练集预测结果对比'; ['RMSE=' num2str(error1)]};
title(string)
xlim([1, M])
grid
%*****************************************************************************************************************************************************************************************************************
figure
plot(1: N, T_test, 'r-*', 1: N, T_sim2, 'b-o', 'LineWidth', 1)
legend('真实值','预测值')
xlabel('预测样本')
ylabel('预测结果')
string = {'测试集预测结果对比';['RMSE=' num2str(error2)]};
title(string)
xlim([1, N])
grid
%*****************************************************************************************************************************************************************************************************************
%%  绘制误差曲线
figure
plot(1 : trees, oobError(net), 'b-', 'LineWidth', 1)
legend('误差曲线')
xlabel('决策树数目')
ylabel('误差')
xlim([1, trees])
grid
%*****************************************************************************************************************************************************************************************************************
%%  绘制特征重要性
figure
bar(importance)
legend('重要性')
xlabel('特征')
ylabel('重要性')
%*****************************************************************************************************************************************************************************************************************
%%  相关指标计算
%  R2
R1 = 1 - norm(T_train - T_sim1')^2 / norm(T_train - mean(T_train))^2;
R2 = 1 - norm(T_test -  T_sim2')^2 / norm(T_test -  mean(T_test ))^2;
%*****************************************************************************************************************************************************************************************************************
disp(['训练集数据的R2为：', num2str(R1)])
disp(['测试集数据的R2为：', num2str(R2)])
%*****************************************************************************************************************************************************************************************************************
%  MAE
mae1 = sum(abs(T_sim1' - T_train)) ./ M;
mae2 = sum(abs(T_sim2' - T_test )) ./ N;
%*****************************************************************************************************************************************************************************************************************
disp(['训练集数据的MAE为：', num2str(mae1)])
disp(['测试集数据的MAE为：', num2str(mae2)])
%*****************************************************************************************************************************************************************************************************************
%  MBE
mbe1 = sum(T_sim1' - T_train) ./ M ;
mbe2 = sum(T_sim2' - T_test ) ./ N ;
%*****************************************************************************************************************************************************************************************************************
disp(['训练集数据的MBE为：', num2str(mbe1)])
disp(['测试集数据的MBE为：', num2str(mbe2)])
%*****************************************************************************************************************************************************************************************************************
