# Supplementary material for: An integrated UAV growth monitoring model of Cinnamomum camphora based on whale optimization algorithm
Source: PLoS One. 2024 Jun 21;19(6):e0299362. doi: 10.1371/journal.pone.0299362 (PMC11192338; doi:10.1371/journal.pone.0299362)
Supplement: S1 File — (ZIP) [file pone.0299362.s004.zip › 程序/SVM/libsvm 参数说明.txt]

English:
libsvm_options:
-s svm_type : set type of SVM (default 0)
	0 -- C-SVC
	1 -- nu-SVC
	2 -- one-class SVM
	3 -- epsilon-SVR
	4 -- nu-SVR
-t kernel_type : set type of kernel function (default 2)
	0 -- linear: u'*v
	1 -- polynomial: (gamma*u'*v + coef0)^degree
	2 -- radial basis function: exp(-gamma*|u-v|^2)
	3 -- sigmoid: tanh(gamma*u'*v + coef0)
	4 -- precomputed kernel (kernel values in training_instance_matrix)
-d degree : set degree in kernel function (default 3)
-g gamma : set gamma in kernel function (default 1/k)
-r coef0 : set coef0 in kernel function (default 0)
-c cost : set the parameter C of C-SVC, epsilon-SVR, and nu-SVR (default 1)
-n nu : set the parameter nu of nu-SVC, one-class SVM, and nu-SVR (default 0.5)
-p epsilon : set the epsilon in loss function of epsilon-SVR (default 0.1)
-m cachesize : set cache memory size in MB (default 100)
-e epsilon : set tolerance of termination criterion (default 0.001)
-h shrinking: whether to use the shrinking heuristics, 0 or 1 (default 1)
-b probability_estimates: whether to train a SVC or SVR model for probability estimates, 0 or 1 (default 0)
-wi weight: set the parameter C of class i to weight*C, for C-SVC (default 1)
-v n: n-fold cross validation mode
==========================================================
Chinese:
Options£º¿ÉÓÃµÄÑ¡Ïî¼´±íÊ¾µÄº­ÒåÈçÏÂ
¡¡¡¡-s svmÀàÐÍ£ºSVMÉèÖÃÀàÐÍ(Ä¬ÈÏ0)
¡¡¡¡0 -- C-SVC
¡¡¡¡1 --v-SVC
¡¡¡¡2 ¨C Ò»ÀàSVM
¡¡¡¡3 -- e -SVR
¡¡¡¡4 -- v-SVR
¡¡¡¡-t ºËº¯ÊýÀàÐÍ£ººËº¯ÊýÉèÖÃÀàÐÍ(Ä¬ÈÏ2)
¡¡¡¡0 ¨C ÏßÐÔ£ºu'v
¡¡¡¡1 ¨C ¶àÏîÊ½£º(r*u'v + coef0)^degree
¡¡¡¡2 ¨C RBFº¯Êý£ºexp(-r|u-v|^2)
¡¡¡¡3 ¨Csigmoid£ºtanh(r*u'v + coef0)
¡¡¡¡-d degree£ººËº¯ÊýÖÐµÄdegreeÉèÖÃ(Õë¶Ô¶àÏîÊ½ºËº¯Êý)(Ä¬ÈÏ3)
¡¡¡¡-g r(gama)£ººËº¯ÊýÖÐµÄgammaº¯ÊýÉèÖÃ(Õë¶Ô¶àÏîÊ½/rbf/sigmoidºËº¯Êý)(Ä¬ÈÏ1/ k)
¡¡¡¡-r coef0£ººËº¯ÊýÖÐµÄcoef0ÉèÖÃ(Õë¶Ô¶àÏîÊ½/sigmoidºËº¯Êý)((Ä¬ÈÏ0)
¡¡¡¡-c cost£ºÉèÖÃC-SVC£¬e -SVRºÍv-SVRµÄ²ÎÊý(ËðÊ§º¯Êý)(Ä¬ÈÏ1)
¡¡¡¡-n nu£ºÉèÖÃv-SVC£¬Ò»ÀàSVMºÍv- SVRµÄ²ÎÊý(Ä¬ÈÏ0.5)
¡¡¡¡-p p£ºÉèÖÃe -SVR ÖÐËðÊ§º¯ÊýpµÄÖµ(Ä¬ÈÏ0.1)
¡¡¡¡-m cachesize£ºÉèÖÃcacheÄÚ´æ´óÐ¡£¬ÒÔMBÎªµ¥Î»(Ä¬ÈÏ40)
¡¡¡¡-e eps£ºÉèÖÃÔÊÐíµÄÖÕÖ¹ÅÐ¾Ý(Ä¬ÈÏ0.001)
¡¡¡¡-h shrinking£ºÊÇ·ñÊ¹ÓÃÆô·¢Ê½£¬0»ò1(Ä¬ÈÏ1)
¡¡¡¡-wi weight£ºÉèÖÃµÚ¼¸ÀàµÄ²ÎÊýCÎªweight*C(C-SVCÖÐµÄC)(Ä¬ÈÏ1)
¡¡¡¡-v n: n-fold½»»¥¼ìÑéÄ£Ê½£¬nÎªfoldµÄ¸öÊý£¬±ØÐë´óÓÚµÈÓÚ2
¡¡¡¡ÆäÖÐ-gÑ¡ÏîÖÐµÄkÊÇÖ¸ÊäÈëÊý¾ÝÖÐµÄÊôÐÔÊý¡£option -v Ëæ»úµØ½«Êý¾ÝÆÊ·ÖÎªn²¿·Ö²¢¼ÆËã½»»¥¼ìÑé×¼È·¶ÈºÍ¾ù·½¸ùÎó²î¡£ÒÔÉÏÕâÐ©²ÎÊýÉèÖÃ¿ÉÒÔ°´ÕÕSVMµÄÀàÐÍºÍºËº¯ÊýËùÖ§³ÖµÄ²ÎÊý½øÐÐÈÎÒâ×éºÏ£¬Èç¹ûÉèÖÃµÄ²ÎÊýÔÚº¯Êý»òSVMÀàÐÍÖÐÃ»ÓÐÒ²²»»á²úÉúÓ°Ïì£¬³ÌÐò²»»á½ÓÊÜ¸Ã²ÎÊý£»Èç¹ûÓ¦ÓÐµÄ²ÎÊýÉèÖÃ²»ÕýÈ·£¬²ÎÊý½«²ÉÓÃÄ¬ÈÏÖµ¡£
