# Supplementary material for: An integrated UAV growth monitoring model of Cinnamomum camphora based on whale optimization algorithm
Source: PLoS One. 2024 Jun 21;19(6):e0299362. doi: 10.1371/journal.pone.0299362 (PMC11192338; doi:10.1371/journal.pone.0299362)
Supplement: S1 File — (ZIP) [file pone.0299362.s004.zip › 程序/SVM/main_SVM.m]

%%  Çå¿Õ»·¾³±äÁ¿
warning off             % ¹Ø±Õ±¨¾¯ÐÅÏ¢
close all               % ¹Ø±Õ¿ªÆôµÄÍ¼´°
clear                   % Çå¿Õ±äÁ¿
clc                     % Çå¿ÕÃüÁîÐÐ

%% µ¼ÈëÊý¾Ý
data_CV = xlsread('4-18-2.xlsx');
[m,n] = size(data_CV);

%% Ð¡²¨±ä»»È¥Ôë
data_y = data_CV(:,end);
data_x = data_CV(:,1:end-1);
% data_x = wdenoise(data_CV(:,1:end-1));

%% »®·ÖÊý¾Ý¼¯
load('tem.mat')
k = 53;   % ÑµÁ·¼¯ÓÐ56Ìõ
train_data_x = data_x(tem(1:k),:);
train_data_y = data_y(tem(1:k),:);

test_data_x = data_x(tem(k+1:end),:);
test_data_y = data_y(tem(k+1:end),:);

%%  »®·ÖÑµÁ·¼¯ºÍ²âÊÔ¼¯

P_train = train_data_x';
T_train = train_data_y';
M = size(P_train, 2);

P_test = test_data_x';
T_test = test_data_y';
N = size(P_test, 2);

%%  Êý¾Ý¹éÒ»»¯
[p_train, ps_input] = mapminmax(P_train, 0, 1);
p_test = mapminmax('apply', P_test, ps_input);

[t_train, ps_output] = mapminmax(T_train, 0, 1);
t_test = mapminmax('apply', T_test, ps_output);

%%  ×ªÖÃÒÔÊÊÓ¦Ä£ÐÍ
p_train = p_train'; p_test = p_test';
t_train = t_train'; t_test = t_test';

%%  ´´½¨Ä£ÐÍ£¬ÍøÂçËÑË÷·¨Ñ¡Ôñ×î¼Ñ²ÎÊý
C = 0.5:0.5:10;
G = 0.1:0.1:3;
errs = zeros(20,30);
for i = 1:length(C)
    for j = 1:length(G)

        c = C(i);    % ³Í·£Òò×Ó
        g = G(j);    % ¾¶Ïò»ùº¯Êý²ÎÊý
        cmd = [' -t 2',' -c ',num2str(c),' -g ',num2str(g),' -s 3 -p 0.01'];
        model = svmtrain(t_train, p_train, cmd);

        %%  ·ÂÕæÔ¤²â
        [t_sim1, error_1] = svmpredict(t_train, p_train, model);
        [t_sim2, error_2] = svmpredict(t_test , p_test , model);

        %%  Êý¾Ý·´¹éÒ»»¯
        T_sim1 = mapminmax('reverse', t_sim1, ps_output);
        T_sim2 = mapminmax('reverse', t_sim2, ps_output);

        %%  ¾ù·½¸ùÎó²î
        error1 = sqrt(sum((T_sim1' - T_train).^2) ./ M);
        error2 = sqrt(sum((T_sim2' - T_test ).^2) ./ N);
        errs(i,j) = error1 + error2;
    end
end

[best_C,best_G] = find(min(min(errs))==errs)

%% ---------------Èç¹ûÔÚÉÏÊö¹ý³ÌÖÐÕÒ²»µ½¸üºÃµÄ½á¹û£¬¿ÉÒÔË«»÷×ó²àÈý¸ö.matÎÄ¼þ£¬È»ºóÖ±½ÓÔËÐÐÒÔÏÂ´úÂë

c = C(best_C);    % ³Í·£Òò×Ó
g = G(best_G);    % ¾¶Ïò»ùº¯Êý²ÎÊý
cmd = [' -t 2',' -c ',num2str(c),' -g ',num2str(g),' -s 3 -p 0.01'];
model = svmtrain(t_train, p_train, cmd);

%%  ·ÂÕæÔ¤²â
[t_sim1, error_1] = svmpredict(t_train, p_train, model);
[t_sim2, error_2] = svmpredict(t_test , p_test , model);

%%  Êý¾Ý·´¹éÒ»»¯
T_sim1 = mapminmax('reverse', t_sim1, ps_output);
T_sim2 = mapminmax('reverse', t_sim2, ps_output);

%%  Ïà¹ØÖ¸±ê¼ÆËã
%  R2
R1 = 1 - norm(T_train - T_sim1')^2 / norm(T_train - mean(T_train))^2;
R2 = 1 - norm(T_test -  T_sim2')^2 / norm(T_test -  mean(T_test ))^2;

disp(['ÑµÁ·¼¯Êý¾ÝµÄR2Îª£º', num2str(R1)])
disp(['²âÊÔ¼¯Êý¾ÝµÄR2Îª£º', num2str(R2)])

%  MAE
mae1 = sum(abs(T_sim1' - T_train)) ./ M ;
mae2 = sum(abs(T_sim2' - T_test )) ./ N ;

disp(['ÑµÁ·¼¯Êý¾ÝµÄMAEÎª£º', num2str(mae1)])
disp(['²âÊÔ¼¯Êý¾ÝµÄMAEÎª£º', num2str(mae2)])

% ¾ù·½¸ùÎó²î
error1 = sqrt(sum((T_sim1' - T_train).^2) ./ M);
error2 = sqrt(sum((T_sim2' - T_test ).^2) ./ N);

disp(['ÑµÁ·¼¯Êý¾ÝµÄRMSEÎª£º', num2str(error1)])
disp(['²âÊÔ¼¯Êý¾ÝµÄRMSEÎª£º', num2str(error2)])

%%  »æÍ¼
figure
plot(1: M, T_train, 'r-*', 1: M, T_sim1, 'b-o', 'LineWidth', 1)
legend('ÕæÊµÖµ','Ô¤²âÖµ')
xlabel('Ô¤²âÑù±¾')
ylabel('Ô¤²â½á¹û')
string = {'ÑµÁ·¼¯Ô¤²â½á¹û¶Ô±È'; ['RMSE=' num2str(error1)]};
title(string)
xlim([1, M])
grid

figure
plot(1: N, T_test, 'r-*', 1: N, T_sim2, 'b-o', 'LineWidth', 1)
legend('ÕæÊµÖµ','Ô¤²âÖµ')
xlabel('Ô¤²âÑù±¾')
ylabel('Ô¤²â½á¹û')
string = {'²âÊÔ¼¯Ô¤²â½á¹û¶Ô±È';['RMSE=' num2str(error2)]};
title(string)
xlim([1, N])
grid

 
